# Supplementary material for: Uptake mechanism of iron-phytosiderophore from the soil based on the structure of yellow stripe transporter
Source: Nat Commun. 2022 Nov 23;13:7180. doi: 10.1038/s41467-022-34930-1 (PMC9691689; doi:10.1038/s41467-022-34930-1)
Supplement: Supplementary file 4 — Source Data [file 41467_2022_34930_MOESM4_ESM.xlsx]

## Sheet: Fig3,5f
	Control(untransfected Sf9 cells)	WT	F130A	Y451A	K482A	K482E	Y551A	Y551F	D446A	D490N	D494N
#1	1347.55	3152.35	1582.15	1784.35	1348.95	1204.35	1207.35	2014.55	1600.35	1735.55	1842.15
#2	2143.75	5692.15	1538.55	1654.15	1214.55	1103.55	1307.35	1618.35	1353.95	2249.15	2160.55
#3	1696.15	3091.35	1606.35	1709.95	1338.15	1138.15	1159.35	1104.35	1458.95	2092.15	1974.35
#4	694.35	5383.55	1656.75	1667.75	1009.55	1410.55	1399.55	1623.35	1583.15	1992.75	1944.35
n	4	4	4	4	4	4	4	4	4	4	4
Average	1470.45	4329.85	1595.95	1704.05	1227.8	1214.15	1268.4	1590.15	1499.1	2017.4	1980.35
SD	529.554	1213.11	42.6907	50.7213	136.623	119.035	92.6505	323.27	99.9956	186.643	115.004
p value	for WT		0.0300433	0.0362419	0.0269895	0.019854	0.0183813	0.0301315	0.0296864	0.0369178	0.0374283	*p<0.05
		WT	F130A	Y451A	K482A	K482E	Y551A	Y551F	Control		WT	D446A	D490N	D494N	Control
		3152.35	1582.15	1784.35	1348.95	1204.35	1207.35	2014.55	1347.55		3152.35	1600.35	1735.55	1842.15	1347.55
		5692.15	1538.55	1654.15	1214.55	1103.55	1307.35	1618.35	2143.75		5692.15	1353.95	2249.15	2160.55	2143.75
		3091.35	1606.35	1709.95	1338.15	1138.15	1159.35	1104.35	1696.15		3091.35	1458.95	2092.15	1974.35	1696.15
		5383.55	1656.75	1667.75	1009.55	1410.55	1399.55	1623.35	694.35		5383.55	1583.15	1992.75	1944.35	694.35
	average	4329.85	1595.95	1704.05	1227.8	1214.15	1268.4	1590.15	1470.45	average	4329.85	1499.1	2017.4	1980.35	1470.45
	SD	1213.11	42.6907	50.7213	136.623	119.035	92.6505	323.27	529.554	SD	1213.11	99.9956	186.643	115.004	529.554
	P		0.0300433	0.0362419	0.0269895	0.019854	0.0183813	0.0301315		P		0.0296864	0.0369178	0.0374283
